# Supplementary material for: The N6‐methyladenosine modification enhances ferroptosis resistance through inhibiting SLC7A11 mRNA deadenylation in hepatoblastoma
Source: Clin Transl Med. 2022 May 6;12(5):e778. doi: 10.1002/ctm2.778 (PMC9076012; doi:10.1002/ctm2.778)
Supplement: Supplementary file 14 — Supporting information. [file CTM2-12-e778-s010.xlsx]

## Sheet: siRNA and shRNA
siRNA sequences				shRNA sequences
	Gene symbol	Target sequence		NO.	5’	STEM	Loop	STEM	3’
	SLC7A11-siRNA1	GCAGCUAAUUAAAGGUCAA		sh-SLC7A11-1-a	Ccgg	GCAGCTAATTAAAGGTCAA	CTCGAG	TTGACCTTTAATTAGCTGC	TTTTTg
	SLC7A11-siRNA2	CCAUUAUCAUUGGCACCAU		sh-SLC7A11-1-b	aattcaaaaa	GCAGCTAATTAAAGGTCAA	CTCGAG	TTGACCTTTAATTAGCTGC
	METTL3-siRNA1	GCUACCUGGACGUCAGUAU		sh-SLC7A11-2-a	Ccgg	CCATTATCATTGGCACCAT	CTCGAG	ATGGTGCCAATGATAATGG	TTTTTg
	METTL3-siRNA2	GCUGCACUUCAGACGAAUU		sh-SLC7A11-2-b	aattcaaaaa	CCATTATCATTGGCACCAT	CTCGAG	ATGGTGCCAATGATAATGG
	IGF2BP1-siRNA1	CCGGGAGCAGACCAGGCAA		sh-METTL3-1-a	Ccgg	GCTACCTGGACGTCAGTAT	CTCGAG	ATACTGACGTCCAGGTAGC	TTTTTg	reference 15
	IGF2BP1-siRNA2	GGGAAGAGCUGGAGGCCUA		sh-METTL3-1-b	aattcaaaaa	GCTACCTGGACGTCAGTAT	CTCGAG	ATACTGACGTCCAGGTAGC
	IGF2BP2-siRNA1	AGAAGUGAAGCUGGAAGCG		sh-METTL3-2-a	Ccgg	GCTGCACTTCAGACGAATT	CTCGAG	AATTCGTCTGAAGTGCAGC	TTTTTg
	IGF2BP2-siRNA2	UCCAGCCUGUACCCCCAUCAC		sh-METTL3-2-b	aattcaaaaa	GCTGCACTTCAGACGAATT	CTCGAG	AATTCGTCTGAAGTGCAGC
	IGF2BP3-siRNA1	CGAGGCGCUUUCAGGUAAA
	IGF2BP3-siRNA2	AAAUCGAUGUCCACCGUAA
	BTG2-siRNA1	GCUGCAUUCGCAUCAACCA
	BTG2-siRNA2	UGGUUGAUGCGAAUGCAGC
	PARN-siRNA1	GACCUUCAGUCUCUGCAUUAA
	PARN-siRNA2	GGCAUUCAUGUUGAGACUUUA
	PAN2-siRNA1	CCUGCCUUCUUGCGCUUCAUU
	PAN2-siRNA2	GAGCCUGUACGCUGUCUAAUU
	PAN3-siRNA1	GUCUCACAGAUUCCUAUUU
	PAN3-siRNA2	CGACUUACUUCUAUACAGA
	CNOT1-siRNA1	UGCCUAUUUGGUGGUAUAAUU
	CNOT1-siRNA2	GCCAAAUUGUCUCGAAUACUU
	YTHDF2-siRNA1	AAGGACGUUCCCAAUAGCCAA
	YTHDF2-siRNA2	GCUACUCUGAGGACGAUAUUC
	YTHDF3-siRNA1	GGUGGAUUUCACCAGUUAAUG
	YTHDF3-siRNA2	AGAUGGUGUAUUUAGUCAACC
	YTHDC2-siRNA1	GCCUUGGAUGUAAAUCUCUUU
	YTHDC2-siRNA2	CUCCACCAGCUUUAAUUGUAA

## Sheet: primers
RT-qPCR				MeRIP/RIP-qPCR
	Gene symbol	Forward primer	Reverse primer		Gene symbol	Forward primer	Reverse primer
	SLC7A11	GGTCCATTACCAGCTTTTGTACG	AATGTAGCGTCCAAATGCCAG		SLC7A11	GGAAGTTGTACCAGAAGAAG	ATCCCTATTTTGTGTCTCCC
	METTL3	GGAATCACCTCCGACACTC	AAGCTGCACTTCAGACGAAT
	GAPDH	GGAGCGAGATCCCTCCAAAAT	GGCTGTTGTCATACTTCTCATGG
	IGF2BP1	AGAATTTGACGGCAGCTGAG	GATCTTCCGTTGAGCCATCT
	IGF2BP2	TACAACAGGTGAAGCAGCAG	AGGTGTTGGAAGGGCTACAT
	IGF2BP3	GAAGCTCATATCAGAGTGCC	CATTCTCATCAGGTGTCTGG
	BTG2	TCCATCTGCGTCTTGTACGA	GAGACTGCCATCACGTAGTT
	PARN	CTGCAGAATCACTATTACCGC	CAGGAATCGGTCTGCTCAAG
	PAN2	CCTTGCTTGGTACTTTCTGG	TTGTGGAAAGACTCAGGCTCA
	PAN3	CAATCAATGAGAGGCCGGAG	GCACCTGCTTCTGTCACCTG
	CNOT1	CATTCCACATCTTGAGGCC	CTTCTGCTGTGGCGTATGTG
	CCR4A	GATGGAACAAGACGGCTGCTG	CTTGTCCTATCTGGTTCTTG
	CAF1	GCTCAGACTCACTGCTG	CATAGAGCCGCCCACAGTAC
	YTHDF2	CTCAGCCTGTAGGTCAGCAG	GAGCTGCCTGTTGCTGGAC
	YTHDF3	GAGCAGAGGAAACAGGCGAAG	CCAATGGATGGAGCATAGTAAC
	YTHDC2	CCGATACGGGGACCAGAGAG	CATTGTTGAGTCGCCCACTTG

## Sheet: RACE-PAT
	oligo (dT)-anchor	5`-GCGAGCTCCGCGGCCGCG-T(12)-3`
	SLC7A11 forward RACE	5`-GTCACGCTTCTAGTTGCTTC-3`
	oligo (dT)-anchor PCR	5`-GCGAGCTCCGCGGCCGCG-3`
