# Supplementary material for: The N6‐methyladenosine modification enhances ferroptosis resistance through inhibiting SLC7A11 mRNA deadenylation in hepatoblastoma
Source: Clin Transl Med. 2022 May 6;12(5):e778. doi: 10.1002/ctm2.778 (PMC9076012; doi:10.1002/ctm2.778)
Supplement: Supplementary file 15 — Supporting information. [file CTM2-12-e778-s009.xlsx]

## Sheet: Sheet1
	Antibody	Source	Identifier
	SLC7A11	CST	12691s
	GAPDH	abcam	ab8245
	β-ACTIN	abcam	ab8226
	IGF2BP1	CST	#8482
	IGF2BP2	CST	#14672
	IGF2BP3	CST	#57145
	PABPC1	proteintech	10970-1-AP
	BTG2	Santa	sc-517187
	CNOT1	proteintech	14276-1-AP
	CCR4A	Abcam	ab54376
	CAF1	CST	#86665
	IgG	Millipore	#NI01
	M6a	Abcam	ab208577
	4-HNE	Abcam	ab46545
