# Supplementary material for: The N6‐methyladenosine modification enhances ferroptosis resistance through inhibiting SLC7A11 mRNA deadenylation in hepatoblastoma
Source: Clin Transl Med. 2022 May 6;12(5):e778. doi: 10.1002/ctm2.778 (PMC9076012; doi:10.1002/ctm2.778)
Supplement: Supplementary file 16 — Supporting information. [file CTM2-12-e778-s004.xlsx]

## Sheet: Sheet1
	gene	Fold change
	RPS14	2.28988
	RNGTT	3.7091
	COL4A3BP	2.17257
	C6orf48	3.77681
	HMGCS1	17.7635
	RPL23A	3.52135
	SERPINI1	21.9228
	PPP1R12A	3.07861
	NCOA2	2.21336
	SSR1	3.55495
	DYNLRB1	2.0103
	ADH5	2.60816
	ONECUT2	6.53637
	CAAP1	2.19234
	NCKAP5	3.97336
	GNAS	3.03619
	FLRT3	2.625
	LUC7L3	2.4737
	TUBA1B	2.30852
	MYH10	3.06981
	TXN	2.27008
	HSP90AB1	2.85989
	FOLR1	11.2895
	NCL	4.08456
	RANBP1	3.00576
	MANF	2.48859
	HSPD1	3.20699
	SEL1L	2.63977
	ZNF658	3.44356
	RPS24	4.06268
	PVRL1	5.23932
	CCND1	2.52291
	RPS19	2.18333
	ZNF704	5.58486
	RPL37	2.88058
	HSP90B1	2.84112
	CTNNB1	3.17558
	PFKM	6.87667
	CWF19L2	2.17963
	SERPINH1	2.34193
	SLC7A11	49.5331
	CBX6	3.02279
	HIST1H2BD	3.21188
	HNRNPC	2.40384
	KLB	8.23016
	PARD3B	11.1191
	BRPF3	2.57257
	ATAD2	3.50696
	RPL3	2.48813
	ANP32A	3.19833
	JARID2	3.41094
	HS6ST1	2.68829
	H1F0	5.43485
	CCAR1	2.65073
	LECT2	2.85304
	ZFP64	3.67025
	PRKAR1A	4.08671
	BRD3	3.41243
	DNMT3A	2.84293
	CUEDC1	2.77447
	NKD1	55.1588
	UTRN	7.37008
	YWHAE	2.34642
	MARCKS	8.51809
	LIMS1	2.68529
	AP1AR	3.76544
	ITPR2	3.61298
	METTL21A	3.74366
	MGAT2	2.17991
	MCM7	2.05609
